# Supplementary material for: Impact of end-stage knee osteoarthritis on perceived physical function and quality of life: A descriptive study from Jordan
Source: PLoS One. 2023 Jun 9;18(6):e0286962. doi: 10.1371/journal.pone.0286962 (PMC10256207; doi:10.1371/journal.pone.0286962)
Supplement: S1 File. Dataset — (XLSX) [file pone.0286962.s001.xlsx]

## Sheet: KOOS-SPSS
Subject_Number	Sex	Height_CM	Weight_KG	BMI	Age_Pre	Knee Pain_Most affected	Knee Pain_less affected	S1	S2	S3	S4	S5	S6	S7	S-KOOS TOTAL	P1	P2	P3	P4	P5	P6	P7	P8	P9	P-KOOS TOTAL	A1	A2	A3	A4	A5	A6	A7	A8	A9	A10	A11	A12	A13	A14	A15	A16	A17	A-KOOS TOTAL	Q1	Q2	Q3	Q4	Q-KOOS TOTAL	Received PT?
1	F	158	80	32.0461	68	6	4	0	1	2	0	4	3	1	60.7143	3	2	N/A	0	1	1	3	1	0	65.625	1	1	0	2	4	2	1	4	1	2	0	3	0	0	0	4	1	61.7647	3	1	2	3	43.75	N
2	F	152	82	35.4917	65	10	2	1	2	1	0	4	3	2	53.5714	3	2	4	4	2	3	3	3	2	27.7778	3	3	2	2	3	2	3	3	2	4	2	2	3	2	2	3	2	36.7647	4	2	3	4	18.75	N
3	F	156	77	31.6404	64	10	0	0	2	2	0	0	0	2	78.5714	3	3	0	0	0	2	3	0	2	63.8889	2	2	2	3	0	0	2	4	0	2	0	0	0	0	0	4	2	66.1765	3	0	3	3	43.75	N
4	F	153	76	32.4661	70	8	4	0	4	0	0	1	0	0	82.1429	4	N\A	N/A	1	2	1	2	0	2	57.1429	2	4	1	3	0	1	2	4	0	1	0	4	4	0	1	4	4	48.5294	4	3	1	2	37.5	N
5	F	155	78	32.4662	72	10	1	4	0	1	4	4	3	3	32.1429	4	3	4	4	3	4	3	1	4	16.6667	4	4	3	4	4	4	4	4	0	4	0	4	4	0	0	4	4	25	4	1	4	4	18.75	N
6	F	160	85	33.2031	66	5	0	0	0	0	0	2	0	0	92.8571	2	1	0	1	1	1	0	0	1	80.5556	0	1	0	0	0	0	0	4	0	1	0	0	4	0	0	4	4	73.5294	2	0	0	0	87.5	N
7	F	165	80	29.3848	73	10	1	2	4	4	0	4	1	4	32.1429	4	4	0	N/A	4	N/A	4	2	4	21.4286	N/A	N/A	3	3	3	4	4	4	3	4	3	4	N/A	2	3	N/A	3	17.3077	4	1	4	4	18.75	N
8	F	156	86	35.3386	56			3	0	2	0	4	2	3	50	3	2	1	4	1	2	1	0	0	61.1111	3	3	1	2	0	0	2	3	2	1	0	2	0	0	0	3	3	63.2353	3	1	3	1	50	N
9	F	160	105	41.0156	70	10	4	3	1	0	0	4	2	2	57.1429	3	N\A	2	N/A	0	4	3	2	0	50	3	3	2	2	3	0	3	4	3	3	3	3	N/A	2	0	N/A	2	40	4	1	3	3	31.25	N
10	F	150	75	33.3333	70	3	8	1	4	2	0	4	2	3	42.8571	4	N\A	1	N/A	2	N/A	2	2	2	45.8333	2	2	3	3	2	2	3	N/A	0	1	0	3	N/A	1	1	N/A	2	55.3571	4	1	4	3	25	N
11	F	125	41	26.24	57	10	2	0	3	2	1	1	2	2	60.7143	3	3	1	1	2	3	0	0	3	55.5556	2	2	1	3	1	1	1	4	0	0	0	1	0	0	1	4	3	64.7059	4	3	3	3	18.75	N
13	F	154	72	30.3593	61	10	8	2	0	4	0	4	3	4	39.2857	3	4	0	4	1	4	4	1	4	30.5556	4	4	4	4	4	2	3	4	2	4	2	4	4	4	4	4	4	10.2941	4	4	4	4	0	N
14	F	159	80	31.6443	50	9	9	0	4	0	3	4	0	0	60.7143	4	4	2	0	3	3	4	0	3	36.1111	2	3	2	3	N/A	3	1	N/A	N/A	4	N/A	4	0	0	0	N/A	N/A	50	4	0	4	3	31.25	N
15	M	172	102	34.4781	74	8	5	0	3	0	0	4	0	0	75	4	3	0	N/A	0	4	0	0	0	65.625	4	1	0	0	0	0	0	N/A	0	0	0	0	0	0	0	N/A	0	91.6667	4	1	2	3	37.5	N
17	F	155	74	30.8012	68	6.5	7	2	0	0	0	4	3	0	67.8571	3	1	0	4	0	2	2	0	0	66.6667	2	3	2	2	N/A	2	2	N/A	0	2	0	3	N/A	2	0	N/A	2	57.6923	4	2	3	2	31.25	N
18	F	155	83	34.5473	77	8	4	0	0	3	0	0	2	1	78.5714	4	4	1	1	1	4	2	1	2	44.4444	3	3	2	2	NA	2	2	4	2	2	2	2	N/A	1	3	N/A	2	42.8571	3	3	4	3	18.75	N
19	F	149	70	31.5301	78	7	9	0	2	2	4	4	3	3	35.7143	4	NA	3	3	1	3	0	1	3	43.75	3	2		3	3	3	1	4	NA	3	3	3	1	3	1	2	NA	37.5	4	0	0	3	56.25	N
20	F	156	85	34.9277	52	9.8	9.8	0	4	3	3	4	4	3	25	4	4	4	4	4	4	3	3	4	5.55556	4	4	4	4	4	4	4	4	3	4	3	4	4	3	4	N/A	4	4.6875	4	3	4	4	6.25	N
21	F	156	129	53.0079	60	10	9	3	4	3	4	4	2	3	17.8571	4	N/A	N/A	N/A	3	4	0	2	3	33.3333	4	3	3	3	N/A	N/A	3	N/A	4	1	4	N/A	N/A	3	3	N/A	N/A	22.5	4	3	4	4	6.25	N
22	F	155	82	34.1311	67	5	1	0	1	3	0	4	0	0	71.4286	3	0	0	1	0	2	0	0	0	83.3333	2	3	0	0	0	0	0	N/A	1	0	1	1	N/A	0	0	N/A	0	85.7143	3	2	1	0	62.5	N
23	F	150	65	28.8889	75	7	5	0	0	0	0	4	0	0	85.7143	3	N/A	1	N/A	2	1	1	0	2	64.2857	1	2	1	3	2	0	1	N/A	1	1	1	2	1	0	0	N/A	2	70	4	1	2	2	43.75	N
24	F	150	75	33.3333	67			0		3	0	4	3	2	50	4	N/A	0	N/A	3	3	0	1	2	53.5714	2	3	1	3	2	3	4	3	0	4	0	3	2	0	1	4	3	44.1176	4	1	4	3	25	N
25	F	160	82	32.0312	70	7	5	0	4	0	0	4	2	1	60.7143	4	N/A	0	N/A	1	2	2	1	2	57.1429	2	1	2	3	N/A	1	1	N/A	N/A	2	N/A	1	1	1	2	N/A	N/A	61.3636	4	2	2	2	37.5	N
27	F	160	95	37.1094	60	8	3	2	4	0	0	N/A	4	4	41.6667	3	N/A	1	N/A	0	3	3	2	3	46.4286	3	3	2	3	4	2	3	N/A	0	3	0	3	2	3	2	N/A	3	40	4	3	3	3	18.75	N
28	F	160	75	29.2969	73	9	1	4	1	0	N/A	N/A	0	0	75	3	N/A	N/A	N/A	0	2	0	0	0	79.1667	2	2	1	0	0	0	3	N/A	2	2	2	3	N/A	0	1	N/A	0	67.8571	3	3	2	3	31.25	N
29	F	160	60	23.4375	71	8	4	3	2	0	0	4	4	4	39.2857	4	N/A	3	N/A	2	4	4	2	2	25	4	4	2	2	2	1	4	3	0	2	0	3	0	3	2	N/A	2	46.875	4	1	4	3	25	N
30	F	155	59	24.5578	69	10	0	0	4	4	0	4	1	3	42.8571	4	N/A	0	N/A	1	3	1	0	1	64.2857	2	3	2	3	0	0	2	N/A	1	2	0	4	3	2	1	N/A	2	55	4	2	3	3	25	N
31	F	150	76	33.7778	58	8	6	2	4	0	0	2	2	0	64.2857	4	N/A	3	3	1	N/A	3	3	1	35.7143	4	4	3	2	1	1	4	N/A	0	2	0	2	N/A	2	1	N/A	N/A	50	4	3	4	4	6.25	N
32	M	168	95	33.6593	61	5	3	2	3	2	0	4	2	2	46.4286	3	1	1	4	2	3	2	2	2	44.4444	1	2	2	3	0	1	1	1	1	1	1	1	1	1	2	2	1	67.6471	3	2	2	2	43.75	Y
33	F	150	70	31.1111	62	7	1	2	2	0	0	3	2	0	67.8571	4	N/A	0	2	0	2	3	1	2	56.25	2	2	0	2	1	3	2	3	0	0	0	2	2	2	0	N/A	1	65.625	3	2	3	2	37.5	N
34	F	155	75	31.2175	72	7	0	4	4	0	0	0	0	0	71.4286	3	N/A	0	0	2	2	0	1	2	68.75	2	2	2	2	2	2	2	N/A	0	2	0	0	N/A	0	2	N/A	2	64.2857	4	2	4	3	18.75	N
35	F	157	86	34.8899	68	6	1	0	2	2	0	1	2	3	64.2857	3	2	2	2	1	3	3	0	2	50	2	3	2	2	3	2	2	N/A	2	2	2	1	N/A	0	2	N/A	N/A	51.9231	3	3	2	2	37.5	N
36	F	170	96	33.218	74	7	1	4	0	0	0	N/A	0	0	83.3333	3	N/A	0	2	0	N/A	0	0	3	71.4286	2	2	0	2	0	2	2	N/A	0	1	0	1	N/A	0	0	0	2	76.6667	4	1	2	2	43.75	N
37	F	158	80	32.0461	72	6	2	2	2	0	0	0	0	0	85.7143	2	N/A	0	0	2	1	0	0	0	84.375	2	2	1	2	2	2	2	N/A	0	0	0	1	2	0	1	N/A	2	68.3333	4	0	3	3	37.5	N
38	F	160	90	35.1562	54	8	6	4	2	2	0	4	3	3	35.7143	4	2	3	4	2	3	3	2	3	27.7778	3	4	2	4	4	2	3	N/A	2	3	2	3	2	2	2	N/A	3	31.6667	4	2	3	3	25	N
39	F	153	92	39.3011	56	9	4	0	4	1	0	0	0	0	82.1429	4	2	1	3	3	3	3	1	3	36.1111	2	3	3	3	3	3	3		2	3	2	2	2	2	1		2	40	4	2	3	3	25	N
42	F	160	85	33.2031	75	6	3	0	4	1	0	N/A	2	2	62.5	4	N/A	1	4	0	N/A	3	1	1	50	4	4	2	3	N/A	1	3	N/A	1	3	0	2	N/A	0	0	N/A	2	51.9231	4	4	4	3	6.25	N
44	F	152	85	36.7902	64	6	5	2	2	2	0	N/A	2	0	66.6667	4	N/A	1	N/A	1	N/A	2	2	1	54.1667	N/A	N/A	3	1	N/A	0	2	N/A	0	3	0	1	N/A	2	0	N/A	3	65.9091	4	2	2	2	37.5	N
45	F	165	97	35.629	68	6	5	2	1	3	0	0	2	2	64.2857	2	0	2	0	2	3	0	0	2	69.4444	2	3	0	3	3	3	3	N/A	3	2	2	2	2	3	2	N/A	3	40	3	3	0	3	43.75	N
62	M	169	98	34.3125	74	9	4	1	2	0	0	2	2	2	67.8571	3	4	2	1	4	4	3	2	4	25	4	3	3	3	4	2	2	4	2	3	2	2	3	4	3	4	4	23.5294	4	3	3	3	18.75	N
40	F	156	100	41.0914	61	8	6	4	4	0	0	0	0	0	71.4286	4	0	3	0	3	2	2	2	3	47.2222	2	2	2	3	2	3	2	2	2	2	2	2		0	2		3	48.3333	4	3	2	2	31.25	Y
68	F	159	79	31.2488	72	10	0	4	4	2	0	0	0	0	64.2857	3	3	0	1	3	4	0	0	4	50	1	3	3	3	2	0	2	2	0	0	0	0	0	1	4	4	1	61.7647	4	2	3	3	25	N
69	F	141	80	40.2394	67	9	7	3	4	3	3	3	3	3	21.4286	4	3	3	3	2	3	2	3	2	30.5556	3	4	3	3	3	2	3	3	3	4	2	3	1	2	2	4	3	29.4118	4	3	3	3	18.75	N
70	F	145	70	33.2937	66	10	5	2	4	2	0	4	4	3	32.1429	4	3	3	4	3	4	3	2	3	19.4444	4	4	2	3	4	3	2	3	0	3	0	3	3	1	3	4	1	36.7647	4	3	4	3	12.5	N
74	F	158	85	34.049	62	7	3	3	4	3	0	2	2	2	42.8571	4	3	2	2	2	2	3	2	2	38.8889	3	2	2	2	2	2	2	2	2	2	2	2	2	2	2	3	2	47.0588	4	3	4	3	12.5	N
80	F	144	87	41.956	66	7	7	0	3	0	0	4	2	3	57.1429	3	2	0	4	3	4	1	2	3	38.8889	4	4	3	3	1	2	3	4	3	1	3	3	3	2	2	4	4	27.9412	3	1	3	3	37.5	N
81	F	160	60	23.4375	69	9	10	2	3	4	4	4	4	4	10.7143	4	4	4	4	3	4	4	4	4	2.77778		4	4	4	4	4	4	4	3	4	3	4	3	4	4	4	4	4.6875	3	3	4	4	12.5	N
75	F	161.5	84	32.2058	65	8	4	4	0	3	3	4	3	4	25	4	4	4	4	3	4	3	3	3	11.1111	4	3	4	4	4	3	4	4	3	3	3	4	3	3	4	4	4	10.2941	4	4	4	4	0	N
76	M	170	89	30.7958	74	8	5	3	4	1	3	4	3	2	28.5714	3	2	1	2	2	3	2	2	2	47.2222	3	2	3	2	3	2	3	2	2	2	2	2	2	2	2	4	3	39.7059	3	2	3	3	31.25	N
77	F	155	95	39.5421	59	10	8	2	2	4	2	3	3	3	32.1429	3	4	2	3	2	4	3	3	2	27.7778	3	4	3	2	2	2	2	3	2	3	2	3	3	2	2	4	2	35.2941	4	3	3	4	12.5	Y
78	F	151	97	42.542	68	8	6	2	4	2	4	4	3	3	21.4286	4	3	3	4	3	4	2	2	3	22.2222	3	4	3	3	4	2	3	4	1	3	1	3	4	1	3	4	4	26.4706	4	4	2	4	12.5	N
79	F	151.5	68	29.6267	74	10	0	4	0	4	0	4	3	2	39.2857	4	4	0	3	4	4	4	0	4	25	4	4	0	3	0	4	3	3	1	0	0	3	4	1	3	4	3	41.1765	4	4	4	3	6.25	N
